# Supplementary material for: Need for Routine Brain Magnetic Resonance Imaging for Unilateral Facial Palsy in Emergency Department
Source: Diagnostics (Basel). 2025 Aug 24;15(17):2135. doi: 10.3390/diagnostics15172135 (PMC12428370; doi:10.3390/diagnostics15172135)
Supplement: Supplementary file 1 [file diagnostics-15-02135-s001.zip]

Archive with 1 entries (1 files):
- diagnostics-3758184-supplementary.pdf
